# Supplementary material for: Lifestyle in Emerging Adults with Type 1 Diabetes Mellitus: A Qualitative Systematic Review
Source: Healthcare (Basel). 2024 Jan 25;12(3):309. doi: 10.3390/healthcare12030309 (PMC10855310; doi:10.3390/healthcare12030309)
Supplement: Supplementary file 1 [file healthcare-12-00309-s001.zip]

Archive with 2 entries (2 files):
- Supplementary Material Table S1- Meta-Aggregation_Revised.pdf
- Supplementary Material Table S2- ConQualR2_Revised.pdf
